# Supplementary material for: The Effects of Heat Shock Protein 70 Addition in the Culture Medium on the Development and Quality of In Vitro Produced Heat Shocked Bovine Embryos
Source: Animals (Basel). 2021 Nov 23;11(12):3347. doi: 10.3390/ani11123347 (PMC8698181; doi:10.3390/ani11123347)
Supplement: Supplementary file 1 [file animals-11-03347-s001.zip]

Archive with 1 entries (1 files):
- animals-1469748-supplementary.pdf
